# Supplementary material for: HIV-1 infection among crack cocaine users in a region far from the epicenter of the HIV epidemic in Brazil: Prevalence and molecular characteristics
Source: PLoS One. 2018 Jul 17;13(7):e0199606. doi: 10.1371/journal.pone.0199606 (PMC6049907; doi:10.1371/journal.pone.0199606)
Supplement: S1 File — (XLSX) [file pone.0199606.s005.xlsx]

## Sheet: Data base
ID	HIV	AGE	SEX	COLOR	EDUCATION	LEGAL_EMPLOY	TCRACK	STREET	PRISION	EXCHANGE_SEX_DRUG	TOTAL_PART	TOTAL_PARTNERS_CAT_2	SEX_PLWHIV	STI	SEX_HOMO	SEX_VIOL	TEST_HIV	SHARE_PIPE	FOR_PIPE_IMPROV	ORAL_SORE	IDU	CONDON_USE	TOTAL_STONE	TOTAL_STONE_CAT
1	0	27	0	1	11	0	60	0	0	0	0	0	0	0	0	0	1	1	1	0	0	1	50	1
2	0	18	0	3	8	0	30	0	1	1	1	0	0	0	0	0	0	0	0	0	0	1	50	1
3	0	33	0	0	11	0	19	0	1	0	1	0	0	1	0	0	1	0	0	0	0	0	5	0
4	1	22	1	3	10	0	96	1	1	1	50	1	0	0	1	1	1	1	1	1	0	0	5	0
5	0	27	0	0	11	0	60	0	1	0	1	0	99	0	0	0	1	1	1	0	0	0	3	0
6	0	33	0	3	5	0	30	1	1	0	3	1	0	0	1	0	0	1	1	0	0	0	30	1
7	0	44	0	0	5	1	78	0	1	1	3	1	0	1	1	0	1	0	0	1	0	0	10	0
8	0	36	0	3	3	0	18	0	0	0	5	1	0	0	0	0	1	0	0	0	0	0	1	0
9	0	24	0	3	11	1	18	1	0	1	10	1	0	0	1	1	1	1	1	1	0	1	10	0
10	0	32	0	1	11	1	12	1	0	0	3	1	0	0	0	0	1	1	1	1	0	1	200	1
11	0	24	0	3	9	0	60	0	1	0	20	1	0	0	0	0	1	1	1	1	0	0	15	1
12	0	21	0	3	7	0	72	0	1	0	2	0	0	0	0	0	0	1	1	0	0	1	10	0
13	0	26	0	0	8	0	36	0	1	0	1	0	0	0	0	0	0	1	1	0	1	0	30	1
14	0	27	1	3	7	0	120	0	1	1	2	0	0	1	0	0	1	1	1	1	0	1	25	1
15	0	27	1	2	7	0	96	1	0	1	2	0	0	0	0	0	1	1	1	0	0	0	1	0
16	0	28	0	0	9	0	36	0	1	0	10	1	0	0	0	0	0	0	0	0	0	1	5	0
17	0	30	0	2	11	0	84	0	1	99	0	0	0	0	99	0	0	0	0	0	0	99	15	1
18	0	26	0	2	12	1	84	0	0	1	3	1	0	0	0	1	99	1	1	1	0	0	10	0
19	0	20	0	3	7	0	24	0	1	0	0	0	0	0	1	0	0	0	0	1	0	0	15	1
20	0	18	1	2	8	0	18	0	1	0	2	0	0	0	1	1	0	1	1	1	0	0	15	1
21	0	36	0	3	14	1	1	0	1	0	1	0	0	1	0	0	1	0	0	0	0	1	20	1
22	0	33	0	0	8	0	24	1	1	99	0	0	0	0	99	0	1	1	1	0	0	99	5	0
23	0	35	0	2	6	0	8	0	1	0	2	0	99	0	0	0	1	0	0	0	0	1	5	0
24	0	22	0	3	11	1	1	0	0	0	2	0	0	0	0	0	0	0	0	0	0	1	15	1
25	0	41	0	3	7	0	12	0	1	0	4	1	0	1	0	0	1	1	1	0	0	1	6	0
26	0	23	1	1	7	0	12	0	0	0	3	1	0	1	0	1	1	1	1	0	0	0	15	1
27	0	32	0	1	5	0	24	0	0	0	11	1	0	0	0	0	1	1	1	0	0	0	24	1
28	0	32	0	0	9	0	84	0	1	0	1	0	0	1	0	0	0	1	1	0	1	0
29	0	35	0	0	12	0	72	0	1	0	1	0	0	0	0	0	1	1	1	0	0	0	30	1
30	0	22	0	3	6	0	24	1	1	1	3	1	0	1	0	1	0	1	1	1	0	0	3	0
31	0	25	0	1	8	0	60	0	0	0	1	0	0	0	0	1	0	1	1	0	0	0
32	0	33	0	0	11	0	1	0	1	0	1	0	0	0	0	0	0	0	0	0	0	0
33	0	26	0	2	4	0	48	1	1	99	0	0	0	1	99	0	0	1	1	1	0	99	1	0
34	0	29	0	1	11	0	48	0	0	1	4	1	99	0	0	0	0	1	1	0	0	0	20	1
35	0	21	0	2	5	0	60	0	1	0	1	0	0	0	0	0	0	1	1	0	0	0	3	0
36	0	35	0	3	8	0	3	0	1	0	4	1	0	0	0	0	0	1	1	0	0	0	10	0
37	0	18	0	0	6	0	3	1	1	0	3	1	0	0	0	0	0	1	1	0	0	1	8	0
38	0	52	0	2	8	0	28	0	0	0	8	1	0	0	0	1	1	0	0	0	0	1	1	0
39	0	28	0	0	11	0	108	1	0	0	3	1	0	0	0	0	1	1	1	0	1	1	5	0
40	0	32	0	0	15	1	36	0	0	0	2	0	0	0	0	0	1	1	1	0	0	1	45	1
41	0	24	0	0	10	0	60	0	1	0	1	0	0	0	0	0	0	0	0	1	0	0	4	0
42	0	31	0	1	10	0	36	0	1	0	6	1	0	0	0	0	1	1	1	0	1	0	100	1
43	0	19	0	2	7	0	38	0	1	1	3	1	0	0	0	0	0	1	1	0	0	0	7	0
44	0	18	0	3	8	0	24	0	0	0	8	1	0	0	0	0	0	0	0	0	0	0	5	0
45	0	36	0	3	17	0	24	0	0	99	0	0	0	0	99	0	1	1	1	0	0	99	15	1
46	0	38	0	0	1	0	48	1	1	1	4	1	0	1	1	1	1	1	1	0	0	0	10	0
47	0	43	0	3	7	0	72	0	1	0	6	1	1	1	0	0	1	1	1	1	1	0	3	0
48	0	19	0	3	9	1	24	0	0	0	3	1	0	0	0	0	1	0	0	1	0	1
49	0	32	0	3	9	0	24	0	1	0	1	0	0	0	0	0	1	1	1	0	0	1	20	1
50	0	29	0	3	12	1	60	0	0	0	3	1	0	0	0	0	1	0	0	1	0	1	40	1
51	0	33	0	3	12	0	60	0	0	0	2	0	0	1	0	0	1	0	0	1	0	1	20	1
52	0	30	0	3	16	1	24	0	0	0	1	0	0	0	0	0	1	1	1	0	0	0	50	1
53	0	28	0	3	7	0	36	0	1	0	1	0	0	0	0	0	1	0	0	0	0	0	50	1
54	0	21	0	0	5	0	48	0	1	0	4	1	0	1	0	0	0	1	1	1	1	0
55	0	26	0	3	8	1	1	0	1	0	1	0	0	0	0	0	1	1	1	0	0	0	5	0
56	0	24	0	3	9	0	48	1	0	1	1	0	0	0	0	0	0	0	0	0	0	0	4	0
57	0	33	0	2	5	0	72	0	1	0	1	0	0	0	0	0	1	1	1	0	0	0	5	0
58	0	30	1	2	12	0	36	0	0	0	1	0	0	0	1	0	1	0	0	0	0	0	5	0
59	0	43	1	3	13	0	36	0	0	0	1	0	0	1	0	0	1	1	1	1	0	0	7	0
60	0	20	0	2	8	0	36	0	0	0	12	1	99	0	0	1	0	0	0	0	0	0	12	1
61	0	28	0	1	8	0	36	1	1	0	4	1	0	0	0	0	1	1	1	0	0	1	10	0
62	0	45	0	3	12	1	1	1	1	1	13	1	0	1	0	1	1	1	1	1	0	1	10	0
63	0	68	0	3	0	0	72	0	1	0	3	1	0	0	0	0	0	0	0	0	0	0	1	0
64	0	29	0	2	8	0	72	0	1	0	1	0	0	0	0	0	0	0	0	1	0	0	10	0
65	0	48	0	3	4	0	24	0	1	0	1	0	99	1	0	0	0	0	0	0	0	0	5	0
66	0	24	1	3	12	0	72	0	1	1	51	1	1	1	0	0	1	1	1	0	0	1	15	1
67	0	18	0	3	8	1	48	1	1	0	1	0	0	0	0	0	0	0	0	0	0	1	5	0
68	0	34	1	0	4	0	84	0	0	1	6	1	0	0	0	1	1	1	1	0	0	0
69	0	31	0	0	12	0	132	1	1	1	16	1	0	99	0	0	1	0	0	1	1	0	5	0
70	0	48	0	1	7	0	48	0	1	99	0	0	0	0	99	0	0	1	1	0	0	99	5	0
71	0	34	0	3	6	1	24	0	0	99	0	0	0	0	99	0	0	1	1	0	0	99	10	0
72	1	27	1	2	5	0	72	1	1	1	10	1	99	1	0	0	1	0	0	0	0	1	25	1
73	0	36	0	3	15	1	96	0	0	99	0	0	0	0	99	0	0	1	1	0	0	99	10	0
74	0	38	1	1	15	1	48	0	0	1	6	1	1	1	0	0	1	1	1	1	0	1	2	0
75	0	25	1	3	10	0	72	1	1	1	51	1	0	1	0	0	1	0	0	1	0	1	5	0
76	0	27	1	1	3	0	84	0	1	1	1	0	0	1	0	0	1	0	0	0	0	0	10	0
77	0	35	0	0	14	0	72	1	1	0	2	0	99	0	0	0	1	0	0	0	1	1	5	0
78	0	36	0	2	9	0	120	0	0	0	13	1	0	0	0	0	0	1	1	0	0	1	50	1
79	0	46	0	3	5	1	1	0	1	0	2	0	99	1	0	0	0	1	1	0	0	1	4	0
80	0	31	0	0	12	1	72	0	1	0	10	1	99	1	0	0	1	1	1	0	1	0	5	0
81	0	23	0	1	11	0	24	0	0	0	1	0	0	0	0	0	1	1	1	0	0	1	20	1
82	0	23	0	0	9	0	36	0	0	0	1	0	0	0	0	0	1	1	1	1	0	0	5	0
83	0	37	0	0	8	0	24	0	0	0	1	0	99	1	0	0	1	0	0	0	0	0	20	1
84	0	27	0	0	9	1	72	0	0	0	6	1	0	0	0	0	1	1	1	0	0	0
85	0	34	0	3	10	1	60	0	0	0	10	1	0	0	0	0	1	0	0	1	0	1	25	1
86	0	27	0	3	10	0	14	0	0	0	1	0	0	0	0	0	0	0	0	0	0	1	5	0
87	0	37	0	3	7	0	72	1	1	0	1	0	0	0	0	0	0	0	0	0	0	0	5	0
88	0	30	0	2	6	0	30	0	0	0	3	1	0	0	0	0	0	1	1	0	0	1	6	0
89	0	30	0	1	9	0	18	0	0	99	0	0	0	99	99	1	0	0	0	0	0	99	1	0
90	0	26	0	0	10	0	1	0	1	0	2	0	0	0	0	0	1	1	1	0	0	1	10	0
91	0	46	0	0	9	1	60	0	0	0	1	0	0	1	0	0	1	1	1	1	0	0	5	0
92	0	41	0	0	7	0	48	0	1	0	1	0	99	1	0	0	0	0	0	1	0	0	1	0
93	0	42	0	2	7	0	24	0	1	1	1	0	0	1	0	0	1	0	0	1	1	0	10	0
94	0	19	1	3	7	0	48	0	0	1	4	1	99	0	0	1	0	0	0	0	0	0	3	0
95	0	34	0	3	11	1	84	0	1	0	2	0	0	0	0	0	0	1	1	0	0	1	6	0
96	0	35	0	2	8	0	72	0	0	0	5	1	0	0	0	1	0	0	0	0	0	1	60	1
97	0	48	0	0	11	0	120	0	0	0	4	1	0	1	0	0	1	1	1	1	1	0
98	0	42	0	1	11	0	12	0	1	99	0	0	0	1	99	0	1	1	1	0	0	99	5	0
99	0	30	0	3	11	0	96	0	1	1	16	1	0	0	1	0	0	1	1	0	0	0	5	0
100	0	27	0	3	8	0	72	1	1	0	3	1	0	0	0	0	0	1	1	1	0	1	20	1
101	0	27	0	2	11	0	24	0	1	1	6	1	99	0	0	0	0	1	1	1	0	0	15	1
102	0	38	0	3	9	0	60	0	1	0	1	0	0	1	0	0	1	0	0	1	0	0	12	1
103	0	39	1	0	5	0	1	1	1	1	5	1	0	0	0	1	1	1	1	0	0	1	5	0
104	0	35	0	3	6	0	60	0	0	0	1	0	0	0	0	0	0	1	1	0	0	0	10	0
105	0	28	0	0	8	0	72	0	1	1	1	0	0	0	1	0	0	0	0	0	0	0	20	1
106	0	40	0	0	9	0	60	0	0	1	0	0	0	1	1	0	1	1	1	1	0	0
107	0	39	0	3	11	0	48	0	0	0	5	1	99	1	0	0	1	1	1	0	0	0
108	0	34	0	1	8	0	24	0	1	0	4	1	0	0	0	0	1	1	1	1	0	1	15	1
109	0	28	0	3	8	0	120	1	1	0	1	0	0	1	0	0	0	1	1	1	0	0
110	0	41	0	0	8	0	24	0	1	0	1	0	0	0	0	0	1	1	1	0	1	0	5	0
111	0	30	0	3	11	0	36	0	0	99	0	0	0	0	99	1	1	1	1	1	0	99	10	0
112	0	42	0	3	6	0	324	1	1	99	0	0	99	0	99	0	1	1	1	1	0	99	10	0
113	0	20	0	3	9	0	36	0	0	0	1	0	0	99	0	0	99	1	1	0	0	0	5	0
114	0	34	1	3	6	0	36	0	0	0	1	0	0	0	0	1	1	0	0	1	0	0	20	1
115	0	25	0	3	6	1	96	0	0	99	0	0	0	0	99	0	0	0	0	0	0	99	12	1
116	0	39	0	3	10	1	72	0	0	0	1	0	0	0	0	0	0	0	0	0	0	0	30	1
117	1	32	0	3	0	0	120	1	0	0	3	1	0	0	0	0	1	1	1	1	0	0	60	1
118	0	38	0	3	9	0	72	1	1	0	2	0	0	0	1	0	0	1	1	0	0	0	3	0
119	0	32	0	0	10	1	48	0	0	1	10	1	0	1	1	0	1	1	1	1	0	0	30	1
120	0	29	0	0	15	1	1	0	0	0	1	0	99	0	0	0	0	0	0	1	0	0	5	0
121	0	33	0	1	4	1	1	0	0	0	1	0	0	0	0	0	0	0	0	1	0	1
122	0	29	0	1	12	1	108	0	1	0	2	0	0	0	0	0	1	1	1	1	0	1	10	0
123	0	46	0	1	11	1	120	0	0	0	1	0	0	0	0	0	1	1	1	0	0	0	2	0
124	0	21	0	3	9	0	1	0	1	0	0	0	0	0	0	0	0	0	0	0	0	1	15	1
125	0	23	1	3	7	0	60	0	0	1	5	1	0	0	0	1	1	0	0	0	0	1	150	1
126	0	19	0	2	5	0	60	0	1	0	3	1	99	0	0	1	0	1	1	0	0	0	10	0
127	0	32	0	2	9	0	24	0	0	0	1	0	0	0	0	0	1	0	0	0	0	0	6	0
128	0	18	0	3	6	0	36	0	1	0	2	0	0	0	0	0	1	1	1	0	0	1	10	0
129	0	45	0	3	7	0	5	0	0	0	3	1	0	0	0	0	0	1	1	0	1	0	10	0
130	0	25	0	0	8	0	72	0	1	0	1	0	0	0	0	0	1	1	1	0	0	0	2	0
131	0	21	0	3	9	0	36	0	0	0	2	0	0	0	0	0	0	1	1	1	0	0	2	0
132	0	24	0	3	6	0	24	0	0	0	1	0	1	0	0	0	0	1	1	0	0	1	8	0
133	0	23	0	0	9	0	60	0	0	0	1	0	0	0	0	0	1	1	1	0	0	0	10	0
134	0	18	0	2	9	0	17	0	1	0	1	0	0	0	0	0	0	1	1	0	0	0	5	0
135	0	26	0	3	11	0	36	0	0	0	1	0	0	0	0	0	1	1	1	0	0	0	10	0
136	0	28	0	3	12	0	120	0	0	0	1	0	0	0	0	0	1	1	1	0	0	0	15	1
137	0	23	0	3	11	0	1	0	1	99	0	0	0	0	99	0	0	1	1	0	0	99
138	0	30	0	3	2	0	60	0	0	0	2	0	0	0	0	0	0	1	1	0	0	0	20	1
139	0	40	0	3	4	0	24	0	0	0	3	1	1	0	0	0	0	1	1	1	0	0	30	1
140	0	24	0	3	11	1	72	0	1	0	2	0	0	0	0	0	1	0	0	1	0	1	3	0
141	0	38	0	1	4	0	60	0	1	0	1	0	0	1	0	0	1	1	1	1	0	1	10	0
142	0	26	1	3	2	0	96	0	0	1	5	1	0	0	0	1	1	0	0	1	0	0	5	0
143	0	25	1	3	7	0	48	0	0	1	5	1	99	0	0	0	1	1	1	0	0	0	10	0
144	0	26	0	3	5	0	36	0	1	0	1	0	0	1	0	0	0	1	1	1	0	1	5	0
145	0	24	1	3	9	0	60	0	0	1	8	1	0	0	0	1	1	1	1	1	1	0	20	1
146	0	22	0	3	12	0	72	1	1	1	11	1	0	0	0	0	1	1	1	1	0	0
147	0	49	1	0	5	0	300	0	0	1	7	1	0	0	0	0	0	1	1	1	1	0	20	1
148	0	18	1	1	9	0	72	1	0	99	0	0	0	99	99	0	1	1	1	1	1	99	20	1
149	1	50	0	3	11	1	60	0	1	0	5	1	1	1	0	0	1	1	1	0	1	1	1	0
150	0	20	0	3	5	0	5	0	1	0	1	0	99	0	0	0	0	1	1	0	0	1	10	0
151	0	32	0	1	4	0	24	0	0	99	0	0	0	0	99	0	0	0	0	0	0	99	26	1
152	0	23	0	1	6	0	24	0	1	0	10	1	1	1	0	0	1	1	1	1	0	0	10	0
153	0	49	0	3	11	0	1	0	0	0	1	0	0	0	0	0	0	0	0	1	0	0	200	1
154	0	29	0	2	3	0	96	1	1	0	1	0	99	0	0	0	1	1	1	0	0	0	10	0
155	0	30	0	3	11	0	96	1	0	0	10	1	99	1	0	1	0	1	1	0	0	0	15	1
156	0	38	0	3	6	0	72	0	1	0	1	0	0	0	0	0	1	0	0	0	0	0	5	0
157	0	41	0	0	7	0	168	0	1	0	2	0	0	0	0	0	1	1	1	0	0	1	20	1
158	0	22	1	2	5	0	48	0	1	1	1	0	99	0	0	1	1	1	1	0	0	0	15	1
159	0	22	0	0	7	0	36	0	1	99	0	0	0	0	99	0	0	1	1	1	0	99	5	0
160	0	18	0	3	9	0	24	0	1	0	1	0	0	1	0	0	0	0	0	0	0	0	7	0
161	0	18	0	2	6	0	24	0	1	0	1	0	0	0	0	0	0	1	1	0	0	1	1	0
162	0	20	0	2	8	0	72	1	0	1	2	0	0	0	1	0	0	0	0	0	0	1	24	1
163	0	23	0	2	9	0	72	1	1	0	1	0	0	1	0	0	1	1	1	0	0	0	10	0
164	0	32	0	3	5	0	24	0	1	0	1	0	0	0	0	1	1	1	1	0	0	0	2	0
165	0	44	0	3	11	1	60	0	0	0	6	1	99	1	1	1	1	1	1	1	0	0	2	0
166	0	30	0	3	1	1	24	0	0	0	7	1	1	1	0	1	1	1	1	1	1	0	10	0
167	0	29	1	2	9	0	36	1	0	1	801	1	99	0	1	1	0	1	1	0	0	1	1	0
168	0	20	0	0	6	0	48	1	1	0	2	0	0	0	0	0	0	1	1	1	0	1	10	0
169	0	26	0	3	8	1	48	0	0	0	3	1	0	0	0	0	0	1	1	0	0	0	3	0
170	0	22	0	2	7	1	6	0	0	99	1	0	0	0	0	0	0	1	1	1	0	0	10	0
171	0	31	0	3	11	0	1	0	0	99	0	0	0	0	99	0	1	0	0	0	0	99	3	0
172	0	35	1	0	15	0	1	0	0	0	1	0	0	1	0	1	1	1	1	1	0	0	5	0
173	0	27	0	3	12	0	156	1	1	99	0	0	0	0	99	0	1	1	1	0	0	99	10	0
174	0	18	0	2	11	1	4	0	1	99	0	0	0	0	99	0	1	0	0	0	0	99	5	0
175	0	33	0	0	6	1	24	1	0	0	1	0	0	0	0	0	0	0	0	1	0	0	10	0
176	0	27	0	3	12	1	3	0	0	0	1	0	0	0	0	0	0	1	1	1	0	0	5	0
177	0	22	0	3	9	1	30	0	0	0	4	1	0	0	0	1	1	0	0	0	0	1
178	0	21	0	3	9	0	17	1	0	0	6	1	0	0	0	0	0	1	1	0	0	0	10	0
179	0	45	0	3	5	0	132	1	0	0	2	0	0	0	0	0	1	0	0	0	0	1	7	0
180	0	23	0	3	6	0	84	0	0	99	0	0	0	0	99	0	0	1	1	0	0	99	6	0
181	0	25	0	3	8	0	24	0	1	0	1	0	0	0	0	0	1	0	0	1	0	0	3	0
182	0	24	0	3	9	1	36	0	1	1	4	1	99	0	0	0	0	1	1	1	0	0
183	0	26	0	2	9	1	24	0	0	0	1	0	0	0	0	0	0	1	1	1	0	0	5	0
184	0	32	1	0	12	0	48	0	0	0	1	0	0	0	1	0	0	1	1	1	0	0
185	0	31	0	0	7	0	60	0	1	0	1	0	0	0	0	0	1	0	0	0	0	0	10	0
186	0	31	0	3	12	0	60	1	1	0	1	0	0	0	0	1	1	1	1	1	0	0	5	0
187	1	46	0	3	11	1	2	0	0	0	1	0	0	1	0	0	1	1	1	0	0	1	10	0
188	0	26	0	3	6	1	48	1	0	1	18	1	0	0	0	0	0	1	1	1	1	0	5	0
189	0	32	0	0	11	0	60	0	1	99	0	0	0	0	99	0	0	0	0	0	0	99	5	0
190	0	19	0	3	10	0	24	0	0	1	11	1	0	0	1	0	1	1	1	0	0	0	40	1
191	0	18	0	3	7	0	9	0	1	0	4	1	0	0	0	0	0	0	0	0	0	0	5	0
192	0	28	1	3	4	0	36	1	0	0	1	0	0	0	0	0	1	0	0	0	0	0	2	0
193	0	31	0	3	15	1	168	0	0	1	2	0	0	1	0	0	1	1	1	1	1	1	10	0
194	0	32	0	3	13	0	48	0	0	0	1	0	0	0	0	0	1	1	1	0	0	0	6	0
195	0	22	0	0	6	1	72	0	0	0	10	1	0	0	0	0	1	1	1	1	0	1	10	0
196	0	32	0	2	11	1	216	0	0	0	1	0	99	0	0	0	1	1	1	0	0	0	20	1
197	0	29	0	0	13	1	48	0	0	0	1	0	0	0	0	1	1	1	1	1	0	0	10	0
198	0	26	1	3	10	0	48	0	1	1	701	1	1	1	0	1	1	0	0	1	0	1	5	0
199	0	26	0	2	10	0	48	0	1	1	1	0	0	1	0	0	1	1	1	0	0	1	15	1
200	0	18	0	3	13	0	2	1	0	1	50	1	1	0	1	0	0	1	1	1	0	0
201	0	32	0	3	6	0	72	0	0	0	1	0	0	0	0	0	0	1	1	1	0	0	5	0
202	0	24	0	2	1	0	24	0	0	0	1	0	0	0	0	0	0	1	1	0	0	1	5	0
203	0	28	0	3	9	1	144	0	0	0	3	1	0	0	0	0	1	1	1	1	0	0	5	0
204	0	28	0	2	8	1	96	0	1	0	1	0	0	0	0	0	1	0	0	0	0	0	3	0
205	0	23	0	3	8	0	60	1	0	0	1	0	0	0	0	0	1	1	1	0	0	0	20	1
206	0	29	0	0	9	0	120	0	0	0	1	0	0	0	0	0	1	1	1	0	0	0	6	0
207	0	21	0	3	7	0	36	0	1	99	0	0	0	0	99	0	0	0	0	0	0	99	10	0
208	0	20	0	1	11	0	1	0	0	0	5	1	99	0	0	0	1	0	0	0	0	1	2	0
209	0	18	0	0	7	0	11	0	1	0	1	0	99	0	0	0	0	0	0	0	0	1	10	0
210	0	36	0	3	12	0	72	0	1	0	1	0	0	0	0	0	0	0	0	0	1	1	5	0
211	0	32	0	3	8	0	144	0	1	0	1	0	0	0	0	0	1	1	1	0	0	0	20	1
212	0	38	0	3	11	0	24	0	1	0	1	0	0	0	0	0	1	1	1	1	0	0	112	1
213	1	29	1	3	11	0	36	1	1	0	1	0	0	0	0	0	0	1	1	0	0	1	100	1
214	0	24	0	3	9	1	84	0	0	1	6	1	0	0	1	0	1	1	1	1	0	0	15	1
215	0	23	1	3	10	0	14	0	0	0	1	0	0	0	0	1	1	0	0	0	0	0	10	0
216	0	20	0	3	8	0	60	0	1	0	1	0	0	0	0	0	0	1	1	1	0	1	3	0
217	0	32	1	3	9	1	124	0	0	1	16	1	0	0	1	0	0	0	0	0	0	0	10	0
218	0	22	0	1	9	0	96	0	0	99	0	0	0	0	99	0	1	1	1	1	0	99	15	1
219	0	30	0	0	9	0	60	0	1	0	21	1	1	0	1	1	1	1	1	0	1	1	5	0
220	0	28	0	0	13	1	36	0	0	0	3	1	0	0	0	0	1	0	0	1	0	1	15	1
221	0	43	0	3	11	1	36	0	0	0	4	1	99	0	0	0	0	1	1	0	0	1	10	0
222	0	25	0	3	10	1	9	0	0	0	2	0	0	1	0	0	1	1	1	1	0	0	20	1
223	0	27	1	3	4	0	36	0	0	1	1	0	0	0	0	0	1	1	1	1	0	0	5	0
224	0	26	0	3	8	0	72	0	0	0	1	0	0	0	0	0	0	1	1	1	0	1	10	0
225	0	25	0	3	8	1	9	0	0	0	1	0	0	0	0	0	1	1	1	0	0	0	2	0
226	0	42	0	0	4	0	1	0	1	0	6	1	99	1	0	0	0	1	1	1	0	1	10	0
227	0	20	1	3	7	0	72	1	0	1	31	1	0	0	1	0	1	1	1	1	0	1	3	0
228	0	28	0	3	11	1	1	0	1	1	2	0	0	0	0	0	1	0	0	0	1	0	10	0
229	0	44	0	3	10	0	36	0	0	0	11	1	0	1	0	0	1	1	1	0	1	1	3	0
230	0	33	0	3	13	1	24	0	0	0	1	0	0	0	0	0	0	1	1	0	0	0	10	0
231	0	33	0	3	6	0	48	0	1	0	3	1	0	0	0	0	1	0	0	0	0	1	15	1
232	0	35	0	3	9	0	96	0	1	0	3	1	0	1	0	0	0	0	0	0	0	0	5	0
233	0	32	0	3	8	0	24	0	0	0	1	0	0	99	1	0	0	1	1	0	0	0	1	0
234	0	34	0	3	7	0	96	0	1	0	10	1	0	1	0	0	1	1	1	1	0	0	15	1
235	0	24	0	0	13	0	96	1	1	1	101	1	0	0	0	0	0	0	0	1	0	1	3	0
236	0	37	0	3	15	1	24	0	0	0	2	0	0	1	0	0	1	0	0	0	0	1	10	0
237	0	31	0	0	5	1	60	1	1	0	1	0	0	1	0	0	1	0	0	1	0	0	4	0
238	0	18	0	3	8	0	18	1	1	0	13	1	0	0	0	0	1	0	0	1	0	1	50	1
239	0	32	1	3	10	0	156	0	1	0	6	1	0	0	0	0	1	0	0	0	0	1	10	0
240	0	22	1	3	9	0	72	0	1	1	301	1	0	1	0	1	1	1	1	1	0	1	10	0
241	0	24	1	3	5	0	1	1	1	1	5	1	0	0	0	0	0	1	1	0	0	1
242	0	29	0	0	12	0	6	0	0	0	10	1	0	0	0	0	1	0	0	0	0	1	10	0
243	0	30	0	0	12	1	24	0	0	0	2	0	0	1	0	0	1	1	1	0	0	0	100	1
244	0	42	0	3	8	1	72	0	0	0	1	0	0	1	0	0	1	1	1	0	0	0	20	1
245	0	25	0	0	15	0	24	0	1	0	5	1	0	0	0	0	0	0	0	0	0	0	7	0
246	0	18	0	3	6	0	36	0	1	0	1	0	0	0	0	0	0	0	0	0	0	1	15	1
247	0	34	0	3	9	0	72	0	1	0	10	1	0	0	0	0	1	1	1	0	0	1	10	0
248	0	38	0	3	5	0	300	1	1	0	1	0	0	1	0	0	1	1	1	1	1	0	10	0
249	0	31	0	3	8	1	48	0	1	0	1	0	0	0	0	0	0	1	1	1	1	0	10	0
250	0	26	0	3	14	0	1	0	0	0	2	0	0	0	0	0	0	0	0	1	0	0	10	0
251	0	38	0	3	11	1	36	0	0	1	5	1	99	1	0	0	1	1	1	0	0	0	5	0
252	0	36	0	3	18	0	132	0	1	0	4	1	0	0	0	0	1	1	1	0	1	0	25	1
253	0	32	0	0	4	0	24	0	1	0	1	0	0	99	0	1	0	0	0	0	0	0	3	0
254	0	24	0	0	11	1	48	0	1	1	2	0	99	0	0	0	1	0	0	0	0	0	7	0
255	0	30	0	3	11	0	180	0	1	0	2	0	0	0	0	0	1	1	1	0	0	1	10	0
256	0	22	0	3	9	0	72	0	1	0	4	1	0	0	0	0	0	1	1	1	1	0	3	0
257	0	33	0	3	9	1	1	0	1	0	1	0	0	0	0	0	0	0	0	0	0	0	1	0
258	0	28	0	3	8	0	72	0	0	0	2	0	0	1	0	0	1	1	1	0	0	1	30	1
259	0	23	0	3	8	0	84	0	1	1	2	0	0	0	0	0	0	1	1	0	0	0	50	1
260	0	27	0	0	12	0	60	0	1	0	2	0	0	0	0	0	0	0	0	0	0	0	15	1
261	0	30	0	3	9	0	84	1	1	1	7	1	0	1	0	1	0	1	1	0	1	1	30	1
262	0	21	1	3	7	0	48	0	0	1	3	1	0	1	0	0	1	1	1	1	0	0	2	0
263	0	33	0	3	11	0	54	0	0	0	1	0	0	0	0	0	1	0	0	0	0	0	1	0
264	0	21	0	0	9	0	36	0	1	0	21	1	0	0	0	0	1	1	1	0	0	1
265	0	42	0	0	5	0	36	0	0	0	1	0	0	1	0	0	1	1	1	1	0	0	10	0
266	0	24	0	3	12	0	6	0	1	0	4	1	0	0	0	0	0	0	0	0	0	0	30	1
267	0	37	0	3	12	0	156	0	0	1	50	1	0	1	0	0	1	1	1	0	0	0	5	0
268	0	45	0	0	9	0	24	0	1	0	30	1	0	0	0	0	1	1	1	0	0	0	7	0
269	0	27	0	3	11	1	60	0	0	1	32	1	0	0	0	0	1	0	0	0	1	1	2	0
270	0	23	0	3	10	1	48	0	0	0	1	0	0	0	0	0	1	0	0	0	0	0	15	1
271	0	21	1	3	8	0	6	0	0	1	1	0	0	0	0	0	1	1	1	0	0	0
272	0	34	0	3	5	1	12	0	1	0	1	0	0	0	0	0	1	0	0	0	0	0
273	0	18	0	3	9	0	3	0	1	1	4	1	0	0	0	0	0	1	1	0	0	1	5	0
274	0	49	1	0	17	0	48	1	1	1	30	1	0	1	0	0	0	0	0	0	0	0	10	0
275	0	21	0	2	9	0	84	1	1	0	2	0	0	99	0	0	1	1	1	1	0	0	10	0
276	0	27	0	3	10	0	36	0	1	1	9	1	99	1	0	0	1	1	1	0	0	0	30	1
277	0	50	1	0	0	0	60	0	0	0	1	0	0	0	0	0	1	1	1	0	0	0	5	0
278	0	22	0	3	9	1	3	0	0	1	2	0	0	0	0	0	99	1	1	0	0	0	30	1
279	0	35	0	0	15	1	72	0	0	0	1	0	0	0	0	0	1	1	1	0	0	0	8	0
280	0	42	0	0	12	0	1	0	0	0	1	0	0	0	0	0	1	1	1	0	0	1	10	0
281	0	24	0	3	11	0	12	0	0	0	6	1	0	0	0	0	1	0	0	1	0	0	15	1
282	0	51	0	0	4	0	168	0	1	0	9	1	99	1	0	0	0	0	0	1	0	0	5	0
283	0	22	0	0	11	0	24	0	1	0	1	0	0	0	0	0	1	0	0	0	0	0	60	1
284	0	26	0	3	11	0	12	0	0	0	1	0	0	0	0	0	1	0	0	0	0	0	3	0
285	0	20	0	3	7	0	6	0	1	1	3	1	99	1	0	0	0	1	1	1	0	0	4	0
286	0	19	0	3	9	0	39	0	1	1	6	1	0	0	0	0	0	1	1	0	0	0	7	0
287	0	29	0	3	15	0	84	0	0	1	3	1	0	0	1	0	0	1	1	0	0	0	100	1
288	0	28	0	0	12	0	36	1	1	99	0	0	0	0	99	0	0	1	1	0	0	99	20	1
289	0	23	0	3	4	0	36	0	0	0	2	0	0	99	0	0	0	0	0	0	0	1	8	0
290	0	20	0	3	10	1	5	0	1	0	5	1	0	0	0	0	0	0	0	0	0	1	40	1
291	0	40	0	1	8	0	120	0	1	0	1	0	0	0	0	0	0	0	0	0	0	0	20	1
292	0	20	0	3	6	0	84	0	0	0	12	1	0	0	0	0	1	1	1	0	0	1	10	0
293	0	29	0	3	11	0	96	0	0	0	2	0	99	1	0	0	1	1	1	0	0	0	10	0
294	1	21	0	3	8	0	36	0	0	0	1	0	0	1	0	0	1	1	1	1	0	1	20	1
295	0	29	0	1	9	1	72	0	0	0	4	1	0	0	0	0	0	1	1	0	0	0	20	1
296	0	24	0	1	4	1	60	0	1	0	0	0	0	0	0	1	1	0	0	0	0	99	15	1
297	0	18	0	0	4	0	36	0	1	0	1	0	0	0	0	0	0	1	1	0	0	1	1	0
298	0	22	0	3	8	0	36	0	0	1	1	0	0	0	0	0	1	1	1	0	0	0	10	0
299	0	18	0	3	9	0	36	1	1	99	0	0	0	0	99	0	0	0	0	0	0	99	15	1
300	0	48	1	0	11	1	24	0	0	0	2	0	0	0	1	0	0	1	1	0	0	1	10	0
301	0	19	0	3	6	0	48	0	1	0	1	0	0	0	0	0	1	1	1	0	0	0	10	0
302	0	45	0	1	5	1	96	0	1	0	1	0	0	1	0	0	0	1	1	0	0	0	15	1
303	0	22	0	3	9	0	72	1	1	0	2	0	0	0	0	0	1	0	0	0	0	1	5	0
304	0	40	1	3	2	0	36	0	1	1	2	0	0	1	0	1	1	0	0	1	0	0	10	0
305	0	54	0	3	5	0	12	0	1	0	1	0	0	1	0	0	1	0	0	0	1	0	15	1
306	0	26	0	3	6	0	72	0	0	0	1	0	0	0	0	0	1	1	1	1	0	0	10	0
307	0	54	0	3	4	0	5	0	0	0	1	0	99	1	0	0	0	0	0	0	0	0	10	0
308	0	37	0	0	8	1	48	0	0	1	4	1	99	0	0	0	1	1	1	0	0	0	6	0
309	0	23	0	0	6	0	48	0	0	0	1	0	0	0	0	0	0	1	1	0	0	1	30	1
310	0	18	0	3	4	0	84	0	1	1	11	1	0	0	0	0	0	0	0	1	1	1	15	1
311	1	26	0	0	13	0	24	0	1	0	5	1	1	0	0	0	1	1	1	1	0	1	10	0
312	0	21	0	3	9	0	12	0	0	0	21	1	0	0	0	0	0	1	1	1	0	1	5	0
313	0	42	1	0	1	0	72	1	1	0	1	0	0	0	0	0	0	0	0	0	1	1	1	0
314	0	48	0	0	5	1	60	0	1	0	7	1	1	1	1	0	1	1	1	1	1	0	8	0
315	0	36	1	0	11	0	60	0	0	1	0	0	0	1	0	1	1	1	1	0	0	99	12	1
316	0	59	1	0	15	0	48	1	0	0	1	0	0	1	0	1	1	0	0	0	0	0	11	1
317	0	30	0	0	13	0	24	0	1	0	25	1	0	1	0	1	1	1	1	1	0	0	10	0
318	0	30	0	0	11	0	72	0	1	0	1	0	0	0	0	0	1	1	1	0	0	0	12	1
319	0	28	0	1	12	0	48	0	0	0	1	0	1	0	0	0	1	1	1	0	0	0	30	1
320	0	27	1	3	13	0	60	1	0	0	1	0	0	0	0	1	1	1	1	0	0	0	20	1
321	0	26	0	0	11	1	72	0	1	0	1	0	0	0	0	0	1	1	1	0	0	0	15	1
322	0	25	0	3	7	1	84	0	1	0	1	0	0	0	0	0	0	1	1	1	0	0	10	0
323	0	19	0	3	8	1	3	0	1	0	7	1	0	0	0	0	1	0	0	0	0	1	6	0
324	0	34	0	0	12	0	72	0	0	0	6	1	0	0	0	0	0	0	0	0	0	1	5	0
325	0	35	0	0	7	1	84	0	1	0	3	1	0	0	0	0	1	1	1	1	0	0	20	1
326	0	27	0	3	7	0	7	1	1	99	0	0	0	1	99	0	0	1	1	0	0	99	10	0
327	0	23	1	3	10	0	12	0	0	0	1	0	0	0	0	0	0	1	1	1	0	0	100	1
328	0	22	0	3	8	0	36	0	1	0	1	0	0	0	0	0	0	1	1	0	0	1	20	1
329	0	34	1	3	4	0	60	0	0	0	3	1	0	0	0	1	1	1	1	0	0	1
330	0	30	0	3	18	0	156	0	0	0	3	1	99	0	0	0	1	1	1	0	0	0	1	0
331	0	22	0	3	5	1	24	1	1	0	4	1	0	0	0	0	1	1	1	0	0	1	1	0
332	0	35	0	3	12	1	72	0	1	0	3	1	0	0	0	0	1	1	1	1	0	1	30	1
333	0	22	1	3	5	0	48	0	0	1	51	1	0	0	1	0	1	1	1	0	0	1	5	0
334	0	31	0	3	6	0	60	0	1	0	4	1	0	0	0	0	1	1	1	0	0	1	10	0
335	0	25	0	3	9	1	36	0	1	0	1	0	99	0	0	0	0	0	0	1	0	0	10	0
336	0	48	0	3	8	1	60	0	1	0	1	0	0	0	0	0	1	1	1	0	1	0	10	0
337	0	30	0	0	8	1	84	0	1	0	5	1	0	1	0	0	0	0	0	1	0	1	10	0
338	0	20	0	3	9	0	4	0	0	0	1	0	0	0	0	0	1	1	1	0	0	0	15	1
339	0	18	0	3	8	0	22	0	1	0	1	0	0	0	0	0	0	0	0	0	0	1	5	0
340	0	20	0	0	10	0	72	1	1	0	1	0	0	0	0	0	0	1	1	0	0	0	10	0
341	0	35	0	3	5	0	36	1	1	1	11	1	0	99	0	0	0	0	0	1	1	0	5	0
342	0	29	1	3	4	0	60	0	0	0	3	1	99	1	0	1	0	1	1	1	0	0	5	0
343	1	37	0	3	5	0	168	0	0	0	1	0	0	1	0	0	1	0	0	1	0	0	12	1
344	0	19	0	3	8	0	12	0	0	0	1	0	0	0	0	0	0	1	1	0	0	0	10	0
345	0	38	0	3	9	0	84	0	1	0	3	1	0	0	0	0	0	1	1	0	0	0	10	0
346	0	28	0	0	8	0	30	0	0	0	3	1	1	0	0	0	1	1	1	0	0	1	5	0
347	0	39	0	3	12	1	48	0	0	1	1	0	99	1	0	0	1	1	1	1	0	0	5	0
348	0	27	0	3	11	1	5	0	1	0	7	1	0	0	0	0	1	1	1	0	0	1	25	1
349	0	37	0	3	5	0	60	0	1	0	1	0	0	1	0	0	0	1	1	1	0	0	15	1
350	0	22	0	3	6	0	60	1	1	0	16	1	0	0	1	0	1	0	0	0	0	0	20	1
351	0	48	0	3	2	0	120	0	1	99	0	0	1	0	99	0	1	1	1	1	1	99	5	0
352	0	25	0	3	7	0	72	0	0	0	1	0	0	0	0	0	0	1	1	1	0	0	6	0
353	0	34	1	1	1	0	84	1	1	1	21	1	99	1	0	0	1	1	1	1	0	0	5	0
354	0	33	1	0	8	0	60	0	0	0	1	0	0	0	0	1	1	1	1	0	0	0	3	0
355	0	34	0	3	11	1	6	1	0	0	2	0	0	0	0	0	0	1	1	0	0	0	5	0
356	0	31	0	0	12	0	60	0	0	99	0	0	0	1	99	0	0	1	1	0	0	99	10	0
357	0	31	0	3	8	1	60	0	0	0	1	0	0	0	0	0	1	0	0	1	0	0	10	0
358	0	35	0	3	1	1	72	0	1	0	1	0	0	0	0	0	0	1	1	0	0	0	1	0
359	0	29	0	1	9	0	60	0	1	1	6	1	0	0	0	0	1	1	1	0	0	0	5	0
360	0	21	0	0	12	0	60	1	1	0	4	1	0	0	0	1	1	1	1	0	0	0
361	0	40	0	2	5	0	72	0	0	99	0	0	99	1	99	0	1	1	1	0	0	99	10	0
362	0	36	0	3	7	0	48	0	1	0	3	1	0	0	0	0	0	1	1	0	1	0	10	0
363	1	32	1	3	7	0	9	1	0	0	1	0	0	0	0	0	1	1	1	1	0	0	2	0
364	0	30	0	3	3	0	192	1	1	0	4	1	0	0	0	0	0	1	1	1	0	0	3	0
365	0	22	0	3	9	1	3	0	0	0	2	0	99	0	0	0	0	1	1	0	0	0	15	1
366	0	29	0	0	16	0	36	0	0	0	3	1	0	0	0	0	1	1	1	0	0	1	5	0
367	0	25	0	3	6	0	72	0	1	0	2	0	0	0	0	0	1	0	0	0	0	1	7	0
368	0	25	0	3	11	1	6	0	0	0	3	1	0	0	1	0	0	1	1	1	0	0	15	1
369	0	26	1	3	15	1	12	0	0	99	0	0	0	0	99	0	1	1	1	0	1	99	50	1
370	0	22	1	3	2	0	48	0	0	1	0	0	99	1	0	0	0	1	1	1	0	0	5	0
371	0	35	0	2	13	1	72	0	0	0	1	0	0	0	0	0	1	1	1	1	0	0	30	1
372	0	25	1	1	6	0	24	1	0	99	1	0	0	0	0	0	1	0	0	0	0	0	35	1
373	0	25	0	3	10	0	36	1	1	0	7	1	0	0	0	0	0	1	1	0	0	1	5	0
374	0	32	0	2	5	1	60	0	0	0	1	0	99	0	0	0	0	1	1	0	0	1	2	0
375	0	33	0	3	13	1	12	0	0	0	1	0	0	0	0	0	1	1	1	0	0	0	3	0
376	0	35	0	3	11	1	60	0	1	0	3	1	0	0	0	0	1	1	1	1	1	0	6	0
377	0	38	0	3	12	0	72	0	0	0	9	1	99	0	1	0	1	1	1	0	0	1	10	0
378	0	47	0	0	7	0	72	0	1	0	1	0	0	1	0	0	0	0	0	0	0	0	12	1
379	0	22	0	3	5	1	48	0	1	99	0	0	0	1	99	0	0	1	1	1	0	99	8	0
380	0	30	0	3	10	1	36	0	1	0	1	0	99	0	0	0	0	1	1	0	0	0	5	0
381	0	24	0	3	4	0	84	1	1	0	4	1	0	0	0	0	0	1	1	0	0	0	15	1
382	0	20	0	3	5	0	12	0	1	0	6	1	0	0	0	0	0	0	0	0	0	1	20	1
383	0	28	1	3	6	0	132	0	0	0	3	1	0	1	0	1	1	0	0	0	1	0	1	0
384	0	31	0	3	5	0	96	0	1	0	3	1	0	1	0	0	1	1	1	0	0	0	10	0
385	0	32	0	3	12	1	48	0	0	0	1	0	99	0	0	1	0	1	1	0	0	0	6	0
386	0	19	1	3	9	0	60	1	0	0	1	0	0	0	0	0	0	0	0	0	0	0	5	0
387	0	29	0	3	5	0	72	0	0	0	8	1	0	1	0	0	1	1	1	1	0	0	3	0
388	0	36	0	1	11	1	144	0	1	1	1	0	0	1	1	0	1	1	1	0	0	0	10	0
389	0	27	0	0	8	0	60	0	0	0	1	0	0	0	0	0	1	1	1	0	0	0	5	0
390	0	25	0	0	5	1	36	0	1	0	2	0	0	0	0	0	1	1	1	1	0	0	3	0
391	0	32	0	3	1	0	1	1	0	0	2	0	0	0	0	0	0	1	1	0	0	0	70	1
392	0	18	0	3	9	0	60	0	0	1	1	0	0	0	0	0	1	1	1	1	0	0	5	0
393	0	24	0	3	8	0	60	0	0	1	1	0	0	0	0	0	99	1	1	0	0	0	10	0
394	0	32	0	0	11	0	60	1	1	0	6	1	0	0	0	0	1	1	1	0	0	0	5	0
395	0	22	1	0	8	0	24	0	0	0	2	0	0	0	0	1	1	1	1	0	0	1	13	1
396	0	19	0	3	8	0	36	1	1	0	4	1	0	0	0	0	1	1	1	1	0	0	15	1
397	0	35	0	3	5	0	36	1	1	0	0	0	99	1	0	0	0	1	1	1	0	99	8	0
398	0	19	0	3	8	0	24	0	0	99	0	0	99	0	99	0	0	1	1	0	0	99
399	0	28	0	3	3	0	168	1	1	0	4	1	0	0	0	0	0	0	0	0	0	1	3	0
400	1	57	0	3	13	0	1	0	0	0	4	1	99	1	1	0	1	0	0	0	0	1	2	0
401	0	38	0	3	9	0	36	0	0	0	1	0	0	0	0	0	1	1	1	1	0	0	3	0
402	0	36	0	3	8	0	48	1	0	0	3	1	0	0	0	0	1	1	1	1	1	0	3	0
403	0	26	0	3	8	0	24	0	0	0	4	1	0	0	0	0	1	0	0	0	1	1	25	1
404	0	36	0	0	9	0	24	0	1	0	3	1	0	0	0	0	0	1	1	0	0	1	10	0
405	0	28	0	3	8	0	36	0	0	0	5	1	0	0	0	0	1	1	1	0	0	0	9	0
406	0	37	0	3	6	0	4	1	1	0	2	0	0	1	0	0	0	1	1	0	0	0	30	1
407	1	23	0	3	1	0	30	0	1	0	1	0	1	1	0	0	1	0	0	0	0	0	15	1
408	0	34	0	3	10	0	36	0	0	0	15	1	0	1	0	0	1	1	1	0	0	1	50	1
409	0	38	0	0	10	0	24	0	0	0	2	0	0	1	0	0	1	0	0	0	0	0	4	0
410	0	32	0	3	10	0	5	1	0	0	1	0	0	0	0	0	1	0	0	0	0	0	5	0
411	0	21	0	3	6	0	48	1	0	1	0	0	99	0	99	0	0	1	1	0	0	99	10	0
412	0	21	1	0	8	0	48	1	1	99	0	0	0	1	99	0	0	1	1	1	0	99	5	0
413	0	27	0	3	11	1	84	0	1	0	1	0	0	0	0	0	1	1	1	0	0	0	5	0
414	0	26	1	3	11	0	60	0	0	1	11	1	99	99	0	1	0	0	0	1	0	0	20	1
415	0	42	0	3	11	0	30	0	0	0	5	1	0	0	0	0	1	0	0	0	0	0	20	1
416	0	37	0	3	3	0	120	1	0	0	1	0	0	0	0	0	1	1	1	0	0	0	10	0
417	0	22	0	3	8	0	84	1	1	1	3	1	99	0	0	0	1	0	0	0	0	0	10	0
418	0	29	0	3	11	0	60	0	0	99	0	0	0	0	99	0	0	1	1	0	0	99	10	0
419	0	49	1	3	11	0	60	0	0	0	2	0	0	0	0	0	1	1	1	0	0	1	2	0
420	0	37	0	1	8	1	1	0	0	0	1	0	0	1	0	0	1	0	0	1	0	1	5	0
421	1	21	0	3	11	1	12	0	1	0	10	1	0	0	0	0	0	0	0	0	0	1	1	0
422	0	29	1	0	11	0	24	0	0	0	2	0	0	0	0	1	1	1	1	1	0	1	12	1
423	0	24	1	0	8	1	48	0	0	0	1	0	0	0	0	0	1	0	0	0	0	0	2	0
424	0	40	0	0	9	0	12	0	1	99	1	0	0	0	0	0	1	1	1	0	0	0	10	0
425	0	31	0	3	8	0	48	0	1	0	1	0	0	0	0	0	1	0	0	0	0	0
426	0	18	1	3	9	0	72	0	0	0	3	1	0	0	0	1	0	1	1	0	0	1	10	0
427	0	27	0	3	6	0	36	1	1	0	2	0	0	1	0	0	1	1	1	1	0	0	5	0
428	0	40	0	3	5	0	24	0	0	0	1	0	0	0	0	1	1	1	1	1	0	0	5	0
429	0	23	1	2	6	1	60	0	0	1	1	0	0	1	0	0	0	1	1	1	1	0	35	1
430	0	23	0	1	7	1	48	0	1	0	8	1	0	1	0	0	1	1	1	1	0	1	5	0
431	0	36	0	3	4	0	120	0	1	0	2	0	0	1	0	0	1	0	0	0	0	1	2	0
432	0	31	0	3	11	1	84	0	0	0	2	0	99	1	0	0	0	1	1	0	0	1	3	0
433	0	32	0	3	5	0	60	1	1	1	25	1	0	1	0	0	1	1	1	0	1	1	5	0
434	0	22	0	3	8	1	60	0	0	99	0	0	0	0	99	0	0	1	1	0	0	99	100	1
435	0	35	0	3	3	0	240	1	1	1	0	0	0	1	1	0	1	1	1	0	0	99	5	0
436	0	28	1	3	12	0	84	0	0	0	2	0	0	0	0	0	1	0	0	0	0	1	10	0
437	0	36	0	3	5	0	120	0	0	0	3	1	0	1	0	0	0	1	1	0	0	1	10	0
438	0	33	0	3	10	0	108	0	1	1	6	1	0	1	0	0	1	1	1	0	1	0	10	0
439	0	30	0	3	12	0	1	0	0	0	1	0	0	0	0	0	0	1	1	0	0	0	5	0
440	0	26	0	3	11	1	60	0	0	0	1	0	0	0	0	0	1	0	0	0	0	0	3	0
441	0	22	0	3	1	0	48	0	0	0	3	1	0	0	0	0	0	1	1	0	0	0	10	0
442	0	31	0	3	9	0	120	0	0	0	1	0	0	0	0	0	0	1	1	1	0	0	4	0
443	0	29	0	3	4	1	36	0	1	99	0	0	99	0	99	0	0	1	1	1	0	99	1	0
444	0	41	0	3	8	0	36	0	1	99	0	0	0	0	99	0	1	1	1	0	0	99	12	1
445	0	39	0	3	4	0	48	0	0	0	0	0	0	0	0	0	0	0	0	1	0	0	6	0
446	0	43	0	3	11	0	120	0	0	0	10	1	0	0	0	0	1	0	0	0	0	1	30	1
447	0	39	0	0	12	0	2	1	1	1	20	1	99	0	0	0	1	1	1	1	0	1	20	1
448	0	25	0	3	11	1	36	0	0	0	4	1	0	1	0	0	1	1	1	0	0	0	56	1
449	0	26	0	1	11	0	96	0	0	0	1	0	0	0	0	0	0	1	1	0	0	0	10	0
450	0	38	0	0	11	1	6	0	0	0	1	0	0	0	0	0	1	0	0	0	0	0	5	0
451	0	41	0	3	11	0	72	0	1	0	1	0	0	1	0	0	0	1	1	0	0	0	30	1
452	0	35	1	3	2	0	60	0	0	1	8	1	1	0	0	1	1	1	1	0	0	0	20	1
453	0	41	1	0	8	0	18	1	1	0	1	0	0	1	0	1	1	1	1	1	1	0	3	0
454	0	26	0	3	12	0	108	0	0	0	2	0	0	0	0	0	0	1	1	1	0	1	10	0
455	0	36	0	1	8	0	1	0	0	99	0	0	0	0	99	0	1	1	1	1	0	99	3	0
456	0	44	1	3	11	0	24	0	0	0	1	0	0	0	0	0	1	1	1	0	0	0	6	0
457	0	33	0	3	7	0	60	1	0	0	1	0	0	0	0	0	1	0	0	0	0	0	5	0
458	0	37	0	3	10	0	48	0	0	0	3	1	0	0	0	0	0	0	0	0	0	1	3	0
459	0	32	0	1	3	0	24	0	1	1	4	1	0	0	0	0	0	1	1	0	0	0	2	0
460	0	31	0	3	8	0	36	0	1	0	1	0	0	0	0	0	1	1	1	0	0	0	30	1
461	0	23	0	3	5	1	48	0	1	0	10	1	0	0	0	0	0	1	1	0	0	0	5	0
462	1	31	1	1	10	0	72	1	1	1	21	1	99	0	1	0	0	0	0	1	1	0
463	0	23	0	3	11	0	9	0	1	1	1	0	0	0	1	0	0	1	1	0	0	1	8	0
464	0	31	0	3	6	0	96	0	1	1	6	1	99	1	1	1	1	1	1	0	0	0	10	0
465	0	41	1	3	2	1	84	0	0	0	1	0	0	0	0	0	1	1	1	1	0	0	20	1
466	0	30	0	3	7	0	84	0	1	99	0	0	0	0	99	1	1	1	1	0	0	99	3	0
467	0	39	0	3	10	0	12	1	0	0	3	1	0	1	0	0	1	1	1	0	0	1	5	0
468	0	27	0	0	6	0	36	0	0	0	2	0	0	0	0	0	1	0	0	0	0	1	2	0
469	0	56	0	3	15	0	30	0	0	0	4	1	0	1	0	1	1	1	1	0	0	0	15	1
470	0	43	0	3	10	0	12	0	1	0	5	1	99	0	0	0	0	1	1	0	0	0	7	0
471	0	33	0	0	11	1	4	0	0	0	5	1	0	0	0	0	1	1	1	0	0	1	50	1
472	0	34	0	3	7	1	8	0	1	0	4	1	0	0	0	0	1	0	0	0	0	0	20	1
473	0	55	0	3	13	0	2	1	0	99	1	0	0	1	0	0	0	1	1	0	0	0	2	0
474	0	29	0	3	16	0	18	0	0	1	100	1	0	0	0	0	0	1	1	0	0	0	20	1
475	0	29	0	3	8	1	96	0	1	0	1	0	0	0	0	0	0	1	1	0	0	0	4	0
476	0	27	0	1	15	0	85	1	1	99	2	0	99	0	0	1	0	1	1	1	0	0	40	1
477	0	23	0	3	9	0	24	0	1	99	0	0	0	0	99	0	0	1	1	0	0	99	5	0
478	0	28	0	3	7	1	48	0	1	0	6	1	0	0	0	0	1	1	1	0	0	0	10	0
479	0	48	0	3	3	0	84	1	1	99	0	0	99	1	99	1	0	1	1	0	1	99	4	0
480	1	27	1	0	9	0	24	0	0	1	21	1	1	1	0	0	1	1	1	0	0	1	10	0
481	0	30	1	3	6	1	24	0	0	0	1	0	0	0	0	0	1	0	0	0	0	1	13	1
482	0	36	0	0	12	0	144	0	0	0	1	0	1	1	0	0	1	1	1	1	1	0	20	1
483	0	49	0	3	10	0	84	0	0	0	4	1	99	1	0	0	1	1	1	1	0	1	2	0
484	0	49	1	3	12	0	18	0	0	1	3	1	99	0	0	0	1	1	1	0	0	1	5	0
485	0	46	0	3	11	1	6	0	0	0	12	1	0	1	0	0	1	1	1	0	0	0	6	0
486	0	38	0	3	11	1	24	0	1	0	1	0	0	0	0	0	1	1	1	1	0	0	2	0
487	0	35	0	0	12	0	84	0	0	0	1	0	0	0	0	0	0	1	1	0	0	1	30	1
488	0	26	1	3	6	0	36	0	0	99	0	0	0	0	99	0	1	0	0	0	0	99	2	0
489	0	36	0	3	4	0	96	0	1	0	2	0	0	1	0	1	0	1	1	0	0	0	10	0
490	0	24	0	3	7	0	60	0	1	99	1	0	99	0	0	0	0	1	1	0	0	99	5	0
491	0	34	1	3	10	0	18	1	0	0	10	1	0	0	0	0	1	1	1	0	0	0	4	0
492	0	31	0	3	11	0	72	0	0	0	8	1	0	0	0	0	0	1	1	1	0	1	5	0
493	0	31	0	0	15	1	120	0	0	0	6	1	0	0	0	0	1	1	1	0	0	1	5	0
494	0	34	0	3	12	1	60	0	0	0	1	0	0	0	0	0	0	1	1	1	0	0	5	0
495	0	31	0	3	8	0	2	0	0	99	0	0	99	0	99	0	1	1	1	0	0	99	2	0
496	1	31	0	3	6	0	6	1	1	0	11	1	0	1	0	0	0	1	1	0	0	1	8	0
497	0	26	0	3	5	0	120	0	0	0	8	1	0	1	0	0	0	0	0	1	0	1	30	1
498	0	31	0	3	11	1	24	0	0	0	15	1	99	0	0	0	0	1	1	0	0	1	20	1
499	0	36	0	3	4	0	48	0	1	0	4	1	0	0	0	0	0	1	1	0	0	0
500	0	26	1	0	9	0	120	0	1	1	1	0	0	0	1	1	0	1	1	1	0	0	8	0
501	0	22	0	0	10	0	2	0	0	0	2	0	0	0	1	0	0	1	1	0	0	1	12	1
502	0	24	1	0	12	0	84	1	1	1	1	0	99	1	0	1	1	1	1	0	1	0
503	0	31	0	3	8	1	36	0	0	0	3	1	0	0	0	0	0	1	1	1	0	0
504	0	26	1	3	6	0	24	0	0	1	6	1	0	0	0	0	1	1	1	0	0	1	10	0
505	0	44	1	0	2	0	36	0	0	0	3	1	0	0	0	0	1	1	1	0	0	0	4	0
506	0	21	0	3	11	0	30	0	0	0	14	1	0	0	0	0	1	1	1	0	0	1
507	0	31	0	3	5	1	1	1	1	0	0	0	0	0	0	0	0	1	1	0	0	99	4	0
508	0	37	0	0	11	0	54	0	0	99	0	0	0	1	99	0	1	0	0	0	0	99	15	1
509	0	27	0	3	4	0	46	1	1	99	0	0	0	0	99	0	0	0	0	1	1	99	2	0
510	0	32	0	3	11	0	180	0	1	0	0	0	0	1	0	0	0	1	1	1	0	99	20	1
511	0	24	0	3	8	0	60	0	1	0	15	1	0	0	0	0	1	1	1	0	0	0	5	0
512	0	32	0	3	8	0	36	0	0	0	1	0	0	0	0	0	0	0	0	0	0	0	5	0
513	0	24	0	3	8	0	48	0	0	0	3	1	99	0	0	0	0	1	1	0	0	1	8	0
514	0	31	0	3	11	0	168	0	1	0	11	1	0	0	0	1	1	1	1	0	0	1	20	1
515	0	40	0	0	13	1	72	0	1	99	0	0	0	1	99	0	1	1	1	1	0	99	5	0
516	0	45	1	0	10	0	48	0	0	0	1	0	0	0	0	1	0	1	1	0	0	0	40	1
517	0	38	0	3	13	0	60	0	1	0	5	1	1	1	0	0	0	1	1	1	0	1
518	0	30	0	3	5	0	6	1	0	1	9	1	0	0	0	0	0	1	1	0	0	0	8	0
519	0	21	0	0	10	1	60	0	0	0	1	0	0	0	0	0	1	0	0	0	0	0	3	0
520	0	34	0	3	5	0	1	1	1	0	1	0	99	99	0	0	0	1	1	0	0	0	20	1
521	0	45	0	0	1	0	144	1	1	0	5	1	0	99	0	0	0	1	1	0	0	0	4	0
522	0	23	0	3	12	1	48	0	1	99	0	0	0	1	99	0	1	1	1	0	0	99	15	1
523	0	26	0	1	10	0	36	0	0	0	6	1	0	0	0	0	0	0	0	0	0	0	20	1
524	0	31	0	3	6	0	84	1	1	0	1	0	0	1	0	0	0	1	1	1	0	0	4	0
525	0	23	0	3	1	1	24	0	1	0	1	0	0	0	0	0	0	1	1	0	0	1	20	1
526	0	32	0	1	6	1	108	0	0	0	2	0	0	0	0	0	1	1	1	0	1	0	4	0
527	0	43	0	3	11	1	96	0	0	0	1	0	0	1	0	0	1	1	1	0	0	0	3	0
528	0	35	1	0	16	1	3	0	0	0	15	1	0	1	0	0	1	1	1	0	0	0	5	0
529	0	26	0	3	5	0	84	1	1	0	1	0	0	0	0	0	0	1	1	1	0	0	10	0
530	0	34	0	3	5	0	3	0	1	0	1	0	0	0	0	0	1	1	1	0	0	0	50	1
531	0	38	0	3	8	1	180	0	1	0	1	0	0	1	0	0	1	0	0	0	0	0	2	0
532	0	31	0	0	11	1	24	0	1	0	2	0	0	1	0	0	1	1	1	0	1	0	5	0
533	0	33	0	0	12	0	24	0	1	0	1	0	0	0	0	0	1	1	1	1	0	0	2	0
534	0	46	0	0	2	0	36	0	1	0	6	1	0	0	0	0	0	0	0	0	0	0	10	0
535	0	30	0	3	2	1	4	0	0	0	1	0	0	0	0	0	1	0	0	0	0	0	10	0
536	0	24	0	3	7	1	72	0	1	0	10	1	99	0	0	0	0	1	1	0	0	0	4	0
537	0	31	0	0	9	1	156	0	0	0	12	1	0	0	0	0	1	1	1	0	0	0	4	0
538	0	28	0	0	12	1	24	0	0	0	12	1	0	0	0	0	1	1	1	0	0	1	20	1
539	0	24	0	0	1	1	84	0	0	0	1	0	0	0	0	0	0	0	0	0	0	1	3	0
540	0	42	0	3	15	0	36	1	0	0	1	0	0	1	0	0	1	0	0	0	0	0	5	0
541	0	21	0	3	9	0	108	1	1	99	0	0	99	0	99	0	0	0	0	1	0	99	20	1
542	0	31	0	3	7	1	3	0	0	0	0	0	0	1	0	0	0	1	1	0	0	99	15	1
543	0	23	0	1	11	0	60	0	0	0	15	1	0	0	0	0	0	1	1	0	0	0	1	0
544	0	18	0	0	6	1	24	0	0	0	1	0	0	0	0	0	0	1	1	0	0	1	10	0
545	0	30	0	3	9	0	24	0	0	0	13	1	0	0	0	0	0	1	1	1	0	0	10	0
546	0	19	0	3	7	1	84	1	1	99	0	0	99	0	99	1	0	0	0	0	0	99	8	0
547	0	30	1	3	4	0	60	1	0	0	2	0	0	0	0	0	1	1	1	0	0	0	20	1
548	0	47	0	1	11	1	96	0	1	0	1	0	0	1	0	0	1	1	1	0	0	99	5	0
549	0	43	0	3	9	0	24	0	0	0	8	1	1	1	0	0	1	1	1	0	0	1	5	0
550	0	42	0	3	3	0	60	0	1	0	1	0	0	0	0	0	0	0	0	0	0	0	1	0
551	0	30	0	0	9	0	1	0	0	99	0	0	0	0	99	0	1	1	1	0	0	99	10	0
552	0	50	0	0	11	0	120	0	1	0	5	1	0	0	0	0	1	1	1	0	1	0	5	0
553	0	31	0	3	8	0	60	1	0	1	9	1	0	1	0	0	0	1	1	1	0	1	5	0
554	0	31	0	0	15	1	5	0	0	0	2	0	0	0	0	0	0	1	1	0	0	1	6	0
555	0	27	1	3	5	0	11	0	0	0	1	0	0	0	0	0	0	0	0	1	0	1	8	0
556	0	19	0	0	6	0	1	0	1	1	3	1	0	0	0	0	0	0	0	0	0	0	10	0
557	0	34	0	3	8	0	60	0	0	0	1	0	0	0	0	0	0	1	1	0	0	0	50	1
558	0	36	0	0	5	1	60	0	0	0	2	0	0	0	0	0	0	1	1	0	0	1	5	0
559	0	24	1	3	12	0	12	0	0	1	2	0	0	0	0	0	1	1	1	0	0	1	5	0
560	0	20	0	3	9	0	72	0	1	0	2	0	99	0	0	0	0	1	1	0	0	1	5	0
561	0	27	0	3	8	0	8	0	1	0	6	1	0	0	0	0	1	1	1	1	0	1	6	0
562	0	28	0	0	15	1	24	0	1	0	15	1	99	1	0	0	1	0	0	0	0	0	5	0
563	0	33	0	3	12	1	12	1	0	0	5	1	0	0	99	0	1	1	1	0	0	0	10	0
564	0	31	0	3	11	0	84	0	0	99	0	0	0	0	99	0	1	1	1	1	0	99	300	1
565	0	33	0	0	7	0	84	0	0	0	2	0	0	0	0	0	1	0	0	0	0	1	8	0
566	0	38	0	0	12	1	36	0	0	0	5	1	0	1	0	0	1	1	1	0	0	0	15	1
567	0	31	1	0	5	0	36	0	0	0	1	0	0	0	0	0	1	1	1	1	0	0	30	1
568	0	18	0	3	8	0	12	1	0	1	7	1	0	0	0	0	0	1	1	1	0	1	4	0
569	0	27	0	3	7	0	84	1	1	0	4	1	0	0	0	0	0	0	0	0	0	1	15	1
570	0	22	1	0	11	0	72	0	0	0	1	0	0	0	0	0	1	1	1	0	0	1	10	0
571	0	28	1	3	6	0	120	0	0	1	3	1	0	0	0	1	1	0	0	0	0	0	20	1
572	0	29	0	3	7	1	24	1	0	1	2	0	0	0	0	0	0	1	1	1	0	0	20	1
573	0	18	0	3	8	0	12	0	1	99	0	0	99	0	99	0	0	0	0	0	0	99	15	1
574	0	24	0	3	8	0	108	1	0	99	0	0	0	0	99	0	1	0	0	0	0	99	5	0
575	0	33	1	3	5	0	120	0	1	1	101	1	0	0	0	1	1	1	1	0	0	1	30	1
576	0	25	0	0	12	0	60	0	1	1	51	1	0	1	1	0	1	1	1	1	0	1	3	0
577	0	30	0	0	6	0	36	1	1	99	0	0	0	0	99	1	0	1	1	0	0	99	25	1
578	0	19	0	3	6	0	108	0	0	1	4	1	1	1	0	0	1	1	1	1	0	0	10	0
579	0	30	0	0	7	0	5	0	0	0	3	1	99	0	0	0	1	1	1	0	0	0	400	1
580	0	27	0	3	9	0	96	1	1	0	4	1	0	0	0	0	1	1	1	0	0	1	5	0
581	0	22	0	3	9	0	60	1	1	0	0	0	0	0	0	0	1	0	0	0	0	0	4	0
582	0	24	0	0	15	0	48	0	0	0	1	0	0	0	0	0	0	1	1	1	0	0	20	1
583	0	43	0	3	9	1	36	0	1	0	8	1	0	1	0	0	1	0	0	1	0	1	15	1
584	0	23	0	3	5	0	96	1	1	1	0	0	0	0	0	0	1	1	1	1	1	99	30	1
585	0	38	1	3	5	0	6	0	0	0	1	0	0	0	0	0	1	0	0	0	0	0	2	0
586	0	25	1	0	11	0	48	0	0	0	1	0	0	0	1	0	1	1	1	0	0	0	7	0
587	0	30	0	3	8	0	60	0	1	0	2	0	0	1	0	0	0	0	0	1	0	1	10	0
588	0	31	0	3	11	0	96	0	1	1	15	1	0	0	0	0	1	1	1	1	0	0	20	1
589	0	42	0	1	11	0	18	0	1	0	2	0	0	1	0	0	1	1	1	0	0	0	3	0
590	0	38	0	3	4	1	36	0	0	99	1	0	0	1	0	0	0	1	1	0	0	0	10	0
591	0	43	0	0	11	0	24	1	0	0	1	0	0	1	0	0	1	0	0	0	0	0	5	0
592	0	30	1	0	2	0	24	0	1	1	101	1	0	0	0	0	1	0	0	0	0	1	3	0
593	0	21	0	3	8	0	24	0	1	99	0	0	0	0	99	0	1	1	1	0	0	99	50	1
594	0	47	0	3	13	1	6	0	1	0	1	0	0	0	0	0	0	1	1	0	0	0	4	0
595	0	30	0	3	10	0	72	0	1	0	16	1	99	0	0	0	1	1	1	0	0	1	20	1
596	0	38	0	0	7	0	36	1	1	0	4	1	0	0	0	0	1	0	0	0	0	1	7	0
597	0	23	0	1	5	0	48	0	1	0	2	0	0	0	0	0	1	1	1	0	0	1	5	0
598	0	44	0	3	12	0	180	0	1	0	3	1	0	1	0	0	1	1	1	0	0	1	20	1
599	0	25	0	3	11	0	24	0	0	1	0	0	0	0	0	0	1	0	0	1	0	99	5	0
600	1	41	0	0	11	0	180	0	1	0	4	1	1	1	0	0	1	1	1	1	1	1	5	0

## Sheet: Variable dictionary
Variable name	Type	Measure	Variable label	Code	Values	Missing
ID	numeric	scale	ID NUMBER
HIV	numeric	nominal	HIV	0	no_yes
				1
AGE	numeric	scale	AGE
SEX	numeric	nominal	SEX	0	male_female
				1
COLOR	numeric	nominal	COLOR SELF_DECLARED	0	white_black_yellow_brown
				1
				2
				3
EDUCATION	numeric	scale	EDUCATION
LEGAL_EMPLOY	numeric	nominal	LEGAL EMPLOYEMENT	0	no_yes
				1
TCRACK	numeric	scale	LENGHT OF CRACK (Mo)
STREET	numeric	nominal	EXPERIENCE IN LIVING ON STREET	0	no_yes
				1
PRISION	numeric	nominal	PREVIOUS PRISON	0	no_yes
				1
EXCHANGE_SEX_DRUG	numeric	nominal	EXCHANGE SEX FOR DRUG/MONEY	0	no_yes	99
				1
TOTAL_PARTNERS	numeric	scale	NUMBER OF PARTNERS
TOTAL_PARTNERS_CAT_2	numeric	nominal	NUMBER OF PARNERS	0	<=2; >2
				1
SEX_PLWHIV	numeric	nominal	SEX WITH PEOPLE LIVING WITH HIV	0	no_yes	99
				1
STI	numeric	nominal	PREVIUS STI	0	no_yes	99
				1
SEX_HOMO	numeric	nominal	SEX WITH THE SAME SEX	0	No_yes	99
				1
SEX_VIOL	numeric	nominal	SUFFERRED SEXUAL VIOLENCE	0	no_yes	99
				1
TEST_HIV	numeric	nominal	PREVIOUS HIV TESTING	0	no_yes	99
				1
SHARE_PIPE	numeric	nominal	SHARING OF PIPE	0	no_yes	99
				1
PIPE_IMPROV	numeric	nominal	USE OF IMPROVISED PIPE	0	no_yes	99
				1
ORAL_SORE	numeric	nominal	PRESENCE OF ORAL SORE	0	no_yes	99
				1
IDU	numeric	nominal	PREVIOUS INJECTION DRUG USE	0	no_yes	99
				1
CONDOM_USE	numeric	nominal	UNPROTECTED SEX IN THE LAST 6 Mo	0	always/sometimes_never	99
				1
TOTAL_STONE	numeric	scale	NUMBER OF CRACK STONE BY DAY
TOTAL_STONE_CAT	numeric	nominal	NUMBER OF CRACK STONE BY DAY	0	<=10; >10
				1
